# Supplementary material for: Platycodi Radix Extract Prevents Hepatic Steatosis by Enhancing Bile Acid Synthesis in a High-Fat Diet-Induced Fatty Liver Mouse Model
Source: Nutrients. 2024 Mar 20;16(6):893. doi: 10.3390/nu16060893 (PMC10975839; doi:10.3390/nu16060893)
Supplement: Supplementary file 1 [file nutrients-16-00893-s001.zip]

Archive with 1 entries (1 files):
- nutrients-2894699-supplementary.xlsx
